# Supplementary material for: The MicroRNA319d/TCP10 Node Regulates the Common Bean – Rhizobia Nitrogen-Fixing Symbiosis
Source: Front Plant Sci. 2018 Aug 10;9:1175. doi: 10.3389/fpls.2018.01175 (PMC6095992; doi:10.3389/fpls.2018.01175)
Supplement: Supplementary file 1 [file Table_1.XLSX]

## Sheet: Supplementary Table 1
Supplementary Table S1: miRNA names attribution
miRNA names from Formey et al. 2015	New names	Sequences
gma-miR319a	pvu-miR319a	TTGGACTGAAGGGAGCTCCC
pvu-miR319c-iso1	pvu-miR319b	TGGACTGAAGGGAGCTCC
csi-miR319	pvu-miR319e	TTTGGACTGAAGGGAGCTCCT
pvu-miR319c-iso2	pvu-miR319g	TGGACTGAAGGGAGCTCCT
gma-miR319q	pvu-miR319q	TGGACTGAAGGGAGCTCCTTC
gma-miR319p	pvu-miR319p	TTTTGGACTGAAGGGAGCTCC
gma-miR319f	pvu-miR319f	TTGGACTGAAGGGGCCTCT
pvu-miR319c	pvu-miR319h	TGGACTGAAGGGGAGCTCCT
gma-miR319d	pvu-miR319d	TGGACTGAAGGGGAGCTCCTTC
