# Supplementary material for: The MicroRNA319d/TCP10 Node Regulates the Common Bean – Rhizobia Nitrogen-Fixing Symbiosis
Source: Front Plant Sci. 2018 Aug 10;9:1175. doi: 10.3389/fpls.2018.01175 (PMC6095992; doi:10.3389/fpls.2018.01175)
Supplement: Supplementary file 2 [file Table_2.XLSX]

## Sheet: List of primers 
Spplementary Table S2. Primer sequences for qRT-PCR
Gene name Primer	Gene ID	Secuence
miRNA Reverse Universal		GTGCAGGGTCCGAGGT
U6 Forward		GAGAAGATTAGCATGGCCCCT
U6 stem-loop		GTGCAGGGTCCGAGGTTTTGGACCATTTCTCGAT
miR319d Forward	Chr. 9	AGCTGGACTGAAGGGGAGC
miR319d stem-loop	8534451-8534637	GTCGTATCCAGTGCAGGGTCCGAGGTATTCGCACTGGATACGACGAAGGA
TCP10 Forward	Phvul.005G067950	TACGCTTGTGGAATGAAGAAAA
TCP10 Reverse		GTGCACGTTTTCAAACCAAA
LOX2 Forward	phvul.006G017100	TTGATAGAGGAATGGCTGAAGT
LOX2 Reverse		GCTTGGGCTTGGATAGAAATG
LOX5 Forward	Phvul.005G156800	AGCCTTACCCAATGATCTCATC
LOX5 Reverse		GTAGAACGCCACATACTCCTC
AOS2 Forward	Phvul.001G017800	GAAGGACCGTCAAGACTATT
AOS2 Reverse		TTTGGTTTGAAGGTGATGAAG
MC Forward	Phvul.006G018600	CATAAAAGGAGAAGACACGAA
MC Reverse		GCAAAGCGAGCTAAACTATC
UBQ9 Forward	Phvul.006G110100	CGCTTCCTCCTTTGTTTCGTT
UBQ9 Reverse		ATGTATGTGGGCAACACCTAT
MDH Forward	Phvul.007G273500	AAACATTTCTTGTTTGACTAGATT
MDH Reverse		AGAGAGGCATGAGTAAGCCAATGC
HSP Forward	Phvul.011G065000	TCGGAAAATTCGAGCTGTCT
HSP Reverse		GCTTCCTGCACCATCTTTTC
